# Supplementary material for: Phylogenetic and Developmental Constraints Dictate the Number of Cusps on Molars in Rodents
Source: Sci Rep. 2019 Jul 29;9:10902. doi: 10.1038/s41598-019-47469-x (PMC6662684; doi:10.1038/s41598-019-47469-x)
Supplement: Supplementary file 2 — Dataset 2 [file 41598_2019_47469_MOESM2_ESM.xlsx]

## Sheet: Export Summary
	This document was exported from Numbers. Each table was converted to an Excel worksheet. All other objects on each Numbers sheet were placed on separate worksheets. Please be aware that formula calculations may differ in Excel.
	Numbers Sheet Name	Numbers Table Name	Excel Worksheet Name
	Cusp_ACT & INH_ACT
		Table 1	Cusp_ACT & INH_ACT

## Sheet: Cusp_ACT & INH_ACT
ACT	INH	Cusp #
0.5	1000	3
0.5	900	3
0.5	800	4
0.5	700	4
0.5	600	4
0.5	500	4
0.5	400	4
0.5	300	4
0.5	160	5
0.6	1000	4
0.6	900	4
0.6	800	4
0.6	700	4
0.6	600	4
0.6	500	4
0.6	400	4
0.6	300	4
0.6	160	6
0.7	1000	4
0.7	900	4
0.7	800	4
0.7	700	4
0.7	600	5
0.7	500	5
0.7	400	5
0.7	300	5
0.7	160	7
0.8	1000	4
0.8	900	4
0.8	800	4
0.8	700	4
0.8	600	4
0.8	500	4
0.8	400	4
0.8	300	4
0.8	160	8
0.9	1000	4
0.9	900	4
0.9	800	4
0.9	700	4
0.9	600	4
0.9	500	4
0.9	400	4
0.9	300	5
0.9	160	9
1	1000	4
1	900	4
1	800	5
1	700	5
1	600	5
1	500	5
1	400	6
1	300	7
1	160	7
1.1	1000	4
1.1	900	4
1.1	800	4
1.1	700	4
1.1	600	4
1.1	500	4
1.1	400	4
1.1	300	6
1.1	160	7
1.2	1000	4
1.2	900	4
1.2	800	4
1.2	700	4
1.2	600	4
1.2	500	4
1.2	400	4
1.2	300	6
1.2	160	8
1.3	1000	4
1.3	900	4
1.3	800	4
1.3	700	4
1.3	600	4
1.3	500	4
1.3	400	5
1.3	300	7
1.3	160	8
1.4	1000	4
1.4	900	4
1.4	800	4
1.4	700	4
1.4	600	5
1.4	500	5
1.4	400	6
1.4	300	6
1.4	160	8
1.5	1000	4
1.5	900	4
1.5	800	4
1.5	700	4
1.5	600	4
1.5	500	4
1.5	400	6
1.5	300	7
1.5	160	8
1.6	1000	4
1.6	900	5
1.6	800	5
1.6	700	5
1.6	600	5
1.6	500	6
1.6	400	6
1.6	300	6
1.6	160	7
1.7	1000	4
1.7	900	4
1.7	800	4
1.7	700	4
1.7	600	4
1.7	500	4
1.7	400	4
1.7	300	6
1.7	160	9
1.8	1000	4
1.8	900	4
1.8	800	4
1.8	700	4
1.8	600	4
1.8	500	5
1.8	400	5
1.8	300	7
1.8	160	11
1.9	1000	4
1.9	900	4
1.9	800	4
1.9	700	4
1.9	600	4
1.9	500	4
1.9	400	7
1.9	300	7
1.9	160	8
2	1000	4
2	900	4
2	800	5
2	700	5
2	600	5
2	500	6
2	400	7
2	300	8
2	160	10
2.1	1000	4
2.1	900	4
2.1	800	5
2.1	700	5
2.1	600	5
2.1	500	6
2.1	400	7
2.1	300	7
2.1	160	11
2.2	1000	5
2.2	900	5
2.2	800	5
2.2	700	6
2.2	600	6
2.2	500	6
2.2	400	7
2.2	300	7
2.2	160	10
2.3	1000	5
2.3	900	5
2.3	800	5
2.3	700	5
2.3	600	5
2.3	500	7
2.3	400	6
2.3	300	7
2.3	160	11
2.4	1000	5
2.4	900	5
2.4	800	5
2.4	700	5
2.4	600	6
2.4	500	7
2.4	400	7
2.4	300	7
2.4	160	8
2.5	1000	5
2.5	900	5
2.5	800	5
2.5	700	5
2.5	600	6
2.5	500	7
2.5	400	8
2.5	300	8
2.5	160	11
2.6	1000	4
2.6	900	5
2.6	800	5
2.6	700	5
2.6	600	6
2.6	500	7
2.6	400	9
2.6	300	9
2.6	160	14
2.7	1000	4
2.7	900	5
2.7	800	5
2.7	700	5
2.7	600	6
2.7	500	6
2.7	400	6
2.7	300	9
2.7	160	20
2.8	1000	5
2.8	900	5
2.8	800	5
2.8	700	6
2.8	600	7
2.8	500	8
2.8	400	8
2.8	300	10
2.8	160	23
2.9	1000	5
2.9	900	5
2.9	800	5
2.9	700	7
2.9	600	7
2.9	500	7
2.9	400	8
2.9	300	8
2.9	160	13
3	1000	5
3	900	5
3	800	5
3	700	6
3	600	6
3	500	6
3	400	9
3	300	5
3	160	25
3.1	1000	4
3.1	900	4
3.1	800	7
3.1	700	7
3.1	600	6
3.1	500	9
3.1	400	7
3.1	300	7
3.1	160	9
3.2	1000	5
3.2	900	7
3.2	800	6
3.2	700	5
3.2	600	6
3.2	500	6
3.2	400	7
3.2	300	10
3.2	160	18
3.3	1000	6
3.3	900	6
3.3	800	4
3.3	700	6
3.3	600	5
3.3	500	7
3.3	400	7
3.3	300	14
3.3	160	14
3.4	1000	6
3.4	900	7
3.4	800	5
3.4	700	7
3.4	600	5
3.4	500	7
3.4	400	7
3.4	300	11
3.4	160	14
3.5	1000	6
3.5	900	4
3.5	800	4
3.5	700	6
3.5	600	6
3.5	500	6
3.5	400	7
3.5	300	11
3.5	160	19
3.6	1000	6
3.6	900	6
3.6	800	5
3.6	700	5
3.6	600	7
3.6	500	6
3.6	400	9
3.6	300	10
3.6	160	15
Note: For results in text - only simulations up to 3.7 ACT are used. All models above 3.7 ACT are interpreted as non-viable (see Methods).
3.7	1000	3
3.7	900	3
3.7	800	3
3.7	700	3
3.7	600	1
3.7	500	1
3.7	400	1
3.7	300	4
3.7	160	1
3.8	1000	3
3.8	900	3
3.8	800	3
3.8	700	4
3.8	600	1
3.8	500	1
3.8	400	1
3.8	300	1
3.8	160	1
3.9	1000	3
3.9	900	3
3.9	800	1
3.9	700	2
3.9	600	1
3.9	500	1
3.9	400	1
3.9	300	1
3.9	160	1
4	1000	5
4	900	5
4	800	3
4	700	1
4	600	1
4	500	1
4	400	2
4	300	3
4	160	0
